# Supplementary material for: Characterization of the D8P1C1 Anti-ADAM17 Inhibitory Monoclonal Antibody and Generation of Its Bispecific T-Cell Engager Derivative
Source: Int J Mol Sci. 2026 Mar 24;27(7):2936. doi: 10.3390/ijms27072936 (PMC13073511; doi:10.3390/ijms27072936)
Supplement: Supplementary file 1 [file ijms-27-02936-s001.zip]

Archive with 1 entries (1 files):
- ijms-4169324-supplementary.pdf
